# Supplementary material for: Global Distribution and Clinical Features of Pythiosis in Humans and Animals
Source: J Fungi (Basel). 2022 Feb 11;8(2):182. doi: 10.3390/jof8020182 (PMC8879638; doi:10.3390/jof8020182)
Supplement: Supplementary file 1 [file jof-08-00182-s001.zip]

Archive with 1 entries (1 files):
- jof-1593468-supplementary.pdf
